# Supplementary material for: A Hidden Markov Model reveals magnetoencephalography spectral frequency-specific abnormalities of brain state power and phase-coupling in neuropathic pain
Source: Commun Biol. 2022 Sep 21;5:1000. doi: 10.1038/s42003-022-03967-9 (PMC9492713; doi:10.1038/s42003-022-03967-9)
Supplement: Supplementary file 3 — Supplementary Data 1 [file 42003_2022_3967_MOESM3_ESM.xlsx]

## Sheet: Figure 2
Figure 2b	Average power													Figure 2c		SMN	Visual	Ant, DMN	Post, DMN	Global
																0.039	0.063	0.0658675	0.0554126	0.0557385
	Post DMN	Ant DMN	Dorsal attention	Fronto-parietal	Motor-control	Salience	Left ANP	Right ANP	Right Op_Ins	Left Op_Ins	Sensorimotor	visual				0.042398	0.065	0.0723936	0.06	0.0599583
delta/theta	0.0629903	0.0780129	0.0471492	0.0460671	0.0152854	0.0223372	0.0272927	0.0300668	0.0453139	0.0379005	0.0256708	0.0314708				0.0453289	0.067	0.0783135	0.07	0.0661285
alpha	0.105139	0.0399929	0.0255417	0.0307169	0.029368	0.0364649	0.0382479	0.0402365	0.0357807	0.0269271	0.0312325	0.0567325				0.0474376	0.069	0.0837773	0.077	0.075
beta	0.0337058	0.0273862	0.0287526	0.0209375	0.0457054	0.0264954	0.0289466	0.0279388	0.0177548	0.0229988	0.0549085	0.0273148				0.043757	0.07	0.0810535	0.082	0.065
																0.0398249	0.0715656	0.0773873	0.09	0.064
																0.0391883	0.0732935	0.0735975	0.095	0.067
Individual data																0.0386994	0.0738524	0.0658604	0.100939	0.073
delta/theta	0.00222126	0.00222126	0.0447885	0.0438538	0.0171951	0.0231252	0.026536	0.0320015	0.0445888	0.0416941	0.0364716	0.0383309				0.0382496	0.0748632	0.0555877	0.110423	0.0779091
	0.120303	0.120303	0.0421471	0.0553471	0.0137483	0.0156406	0.027565	0.0243442	0.0382489	0.022966	0.0244762	0.0207449				0.0377806	0.0727853	0.0457939	0.121365	0.0798178
	0.112264	0.112264	0.0655154	0.00842842	0.00427353	0.00526908	0.00493443	0.00523465	0.0590428	0.0572735	0.0165518	0.0325355				0.039	0.069969	0.0382748	0.120146	0.0775071
	0.035	0.025	0.0251215	0.0530698	0.014071	0.0205292	0.0291965	0.0334245	0.0342176	0.032716	0.0313055	0.028				0.043	0.0678358	0.0327173	0.11051	0.0729147
	0.0817659	0.0817659	0.030381	0.0562891	0.0204413	0.0252298	0.0378471	0.0319854	0.0466217	0.0347911	0.0388088	0.0566098				0.044	0.0661738	0.0282404	0.101744	0.0681658
	0.100144	0.100144	0.0294557	0.04447	0.0158275	0.0231431	0.0296233	0.0366965	0.0449053	0.0303933	0.0354456	0.0503848				0.046	0.0648088	0.0246919	0.0909443	0.0634428
	0.116331	0.116331	0.0611701	0.0223832	0.00694614	0.0122707	0.0152069	0.0218057	0.03395	0.0351814	0.0156125	0.0104663				0.0486085	0.063643	0.0216198	0.0844162	0.059741
	0.102576	0.102576	0.0631078	0.0496248	0.0186799	0.0251166	0.0312223	0.0343246	0.0503466	0.0306952	0.0380337	0.0452554				0.0519195	0.0622931	0.0192147	0.0741482	0.0565151
	0.101447	0.101447	0.052336	0.0519998	0.0154982	0.0243756	0.0219094	0.0265802	0.0463483	0.0327367	0.0149979	0.0274106				0.053371	0.0547779	0.0173518	0.0622102	0.0515422
	0.109981	0.109981	0.0625653	0.0485717	0.0159823	0.0252534	0.0347397	0.0339626	0.0439761	0.0303722	0.013411	0.0389758				0.0548902	0.0451486	0.0155003	0.0510629	0.0463204
	0.073809	0.073809	0.073065	0.0449934	0.0163156	0.0193644	0.0252704	0.0248226	0.0533505	0.0325815	0.0134669	0.021712				0.0538086	0.039328	0.0139843	0.043566	0.0427374
	0.0508648	0.0908648	0.0428538	0.0511556	0.0168708	0.0279503	0.0313021	0.0372578	0.0549792	0.0316681	0.0129947	0.0426861				0.0529396	0.0334585	0.0128523	0.0373998	0.03935
	0.0236224	0.029	0.0425817	0.0479874	0.0143488	0.0215555	0.0303848	0.0330524	0.0361502	0.0429642	0.0156621	0.00622543				0.0517978	0.0281343	0.0117286	0.0315494	0.036242
	0.025	0.0125	0.022066	0.0469728	0.0160884	0.0238519	0.0289584	0.0304067	0.0431264	0.042961	0.0213601	0.027				0.0507251	0.0242806	0.0108128	0.0270581	0.0335753
	0.0370701	0.13707	0.0487119	0.0220523	0.00595551	0.00719078	0.0134803	0.0110923	0.0517251	0.0410651	0.0111145	0.00588601				0.0491793	0.0211747	0.00998936	0.0237032	0.0312093
	0.127662	0.127662	0.0724144	0.0380146	0.0150727	0.0207883	0.0217229	0.0237976	0.0452741	0.0529091	0.0260406	0.0279446				0.0468223	0.018579	0.0091272	0.0206947	0.0280446
	0.109126	0.109126	0.0270149	0.0463057	0.0163422	0.0236224	0.0270646	0.0285748	0.0489021	0.0432232	0.0137957	0.0603119				0.0407983	0.0163582	0.00848355	0.0185099	0.02483
	0.0403508	0.103508	0.0309671	0.0450365	0.0175614	0.0259637	0.0296362	0.0368857	0.0537696	0.0432655	0.0233378	0.0445298				0.0356082	0.0144816	0.00799833	0.0163894	0.0224924
	0.0385148	0.108515	0.0527288	0.0469796	0.0162207	0.0245114	0.0295603	0.03438	0.0437075	0.0310449	0.0237999	0.0309937				0.0309442	0.0128834	0.00779156	0.0147584	0.0201755
	0.0929566	0.0929566	0.0428805	0.0468118	0.0169873	0.0275884	0.0298853	0.0355415	0.0475244	0.0350831	0.0234198	0.0435646				0.0264769	0.0114452	0.00744691	0.013504	0.0179746
	0.021	0.0625	0.0420193	0.0566481	0.0173462	0.0213582	0.027114	0.0206757	0.0434147	0.0522596	0.0134303	0.0134328				0.0229675	0.0102306	0.00708867	0.0123727	0.0161319
	0.0408821	0.108821	0.0557286	0.0434641	0.0148465	0.0214475	0.0270342	0.0278557	0.0535761	0.0428254	0.0283233	0.0393257				0.0200211	0.00939979	0.00674915	0.0117004	0.0150122
	0.108712	0.108712	0.0524636	0.0459684	0.0128382	0.028603	0.0283042	0.0392164	0.0411725	0.0528328	0.0241297	0.035278				0.0174965	0.00852328	0.00630883	0.0110167	0.0135286
	0.105207	0.105207	0.0636665	0.052774	0.0156611	0.0245787	0.032269	0.0295978	0.0401061	0.042956	0.0370515	0.0371576				0.0154059	0.00777519	0.00609749	0.0103579	0.0122837
	0.0236224	0.01425	0.0529276	0.0445564	0.015301	0.0249067	0.0289176	0.0350402	0.0463852	0.0529942	0.0337213	0.00461694				0.0136718	0.00714642	0.00593275	0.00983324	0.0111763
	0.02	0.025	0.0621485	0.0470638	0.0161173	0.0239873	0.0285749	0.029714	0.0434674	0.0529182	0.0296561	0.029				0.0121408	0.00645447	0.00566075	0.00917029	0.0100519
	0.106151	0.106151	0.0525102	0.0454317	0.017008	0.0222283	0.0269831	0.0358434	0.0553035	0.0530995	0.0235182	0.035888				0.0108282	0.00590234	0.00553525	0.00878442	0.00899758
	0.0834439	0.0834439	0.0315922	0.0504004	0.018833	0.0276126	0.0320528	0.0382683	0.0598725	0.053019	0.0237057	0.0435237				0.00973911	0.00547206	0.00539447	0.00861101	0.0080222
	0.099716	0.099716	0.0629869	0.0506316	0.0134444	0.0211881	0.0266324	0.0300374	0.0353185	0.0529423	0.0247306	0.0395637				0.00880687	0.00506496	0.00516734	0.00850521	0.00741721
	0.0136224	0.021	0.0529718	0.0548569	0.0157601	0.0212658	0.0298765	0.0282059	0.039446	0.03259	0.0350141	0.0227192				0.00805082	0.00473722	0.00501455	0.00831133	0.00697029
	0.0963128	0.0963128	0.0534172	0.0502844	0.0173513	0.0271612	0.0301763	0.0374493	0.051442	0.0328906	0.0370785	0.0388104				0.00730439	0.00445729	0.0048193	0.00807243	0.00649154
	0.0196224	0.01718	0.0411836	0.050433	0.0142866	0.0228136	0.0327746	0.0282585	0.0385146	0.0274034	0.0293058	0.00798146				0.00671747	0.00422195	0.0046517	0.00775037	0.00623403
	0.0266224	0.02999	0.0524142	0.0519794	0.0155317	0.0188755	0.0217266	0.0246467	0.031922	0.0188792	0.0292633	0.00193564				0.00614294	0.00402193	0.0044234	0.00764836	0.00587694
	0.00415509	0.0115509	0.0424926	0.0449223	0.0149924	0.0225048	0.0262152	0.0269273	0.0443378	0.0263386	0.0307658	0.0401839				0.00559098	0.00376237	0.00419776	0.00737172	0.00556411
	0.0240138	0.0206	0.0531973	0.0466765	0.0157006	0.0233143	0.0267497	0.0330024	0.0388069	0.0266495	0.0238017	0.028				0.00518608	0.00393668	0.00393668	0.00728916	0.00539312
	0.0503276	0.0210328	0.0328645	0.0421525	0.0169545	0.0192877	0.0223871	0.0272648	0.0463796	0.0280329	0.0355505	0.0388333				0.0048006	0.00368106	0.00368106	0.00731849	0.00516995
	0.0244351	0.124435	0.0229995	0.0489119	0.0158563	0.0229406	0.028419	0.0330786	0.0411725	0.0278149	0.0290813	0.0306141				0.00450687	0.00343195	0.00343195	0.00739619	0.00497558
	0.0502312	0.102312	0.0273855	0.0480425	0.0162594	0.0235282	0.0288582	0.0310734	0.0427563	0.0326677	0.0235563	0.0367557
	0.0502932	0.102932	0.0353806	0.0509194	0.0171778	0.0265578	0.0318448	0.0348446	0.0479282	0.0323698	0.0357384	0.0390328
	0.0502325	0.102325	0.0637468	0.0462178	0.0157218	0.0269887	0.0287522	0.0355012	0.0504806	0.028952	0.0293029	0.0366127
alpha
	0.104383	0.053848	0.053848	0.0540027	0.0384644	0.0262829	0.0459106	0.0461215	0.0289838	0.0113405	0.0499397	0.0542862
	0.116788	0.0385924	0.0185924	0.0538185	0.0140841	0.04	0.0324327	0.0417905	0.0265526	0.0166328	0.0167535	0.0542619
	0.10131	0.0398139	0.0198139	0.039158	0.00919681	0.0338463	0.0567106	0.0520316	0.0381319	0.0173618	0.0460542	0.0580779
	0.109549	0.0523479	0.0234794	0.03	0.110996	0.021459	0.0477168	0.046004	0.0225573	0.0247592	0.0198207	0.0642138
	0.0869968	0.0305017	0.0305017	0.0261624	0.0221984	0.0840833	0.0414794	0.0309829	0.0442802	0.0349238	0.0378511	0.0541968
	0.0985919	0.0310358	0.0310358	0.0392068	0.0198591	0.0446472	0.0283254	0.0398929	0.0427909	0.0308762	0.0301951	0.0648507
	0.113254	0.00829258	0.00829258	0.0125293	0.00586862	0.0126968	0.0511706	0.052022	0.0161781	0.00896678	0.00930922	0.0641968
	0.0945504	0.0285364	0.0285364	0.0451245	0.0167191	0.0318046	0.029167	0.0327042	0.0502804	0.0288066	0.0346244	0.0647949
	0.101629	0.0209578	0.0209578	0.0307598	0.0199951	0.0207407	0.0519993	0.0523275	0.0330001	0.0233299	0.0400093	0.0638629
	0.102409	0.0247977	0.0247977	0.0463313	0.0170785	0.0323508	0.0368353	0.0319164	0.0369117	0.0285722	0.0289741	0.0642819
	0.106005	0.0519621	0.0196213	0.0207151	0.0127452	0.0726566	0.0149084	0.0413898	0.0280943	0.0152407	0.0185261	0.0642331
	0.0906905	0.0295891	0.0295891	0.0248215	0.0202954	0.023418	0.031566	0.0382651	0.0585283	0.0329266	0.0271508	0.0544605
	0.110047	0.0458727	0.0245873	0.0154379	0.0524658	0.0264194	0.0272067	0.0420938	0.0722328	0.0304645	0.0707309	0.0546048
	0.106249	0.0528989	0.0252899	0.031	0.0743224	0.0247227	0.0584983	0.0212341	0.0025317	0.0112256	0.0691826	0.0573365
	0.135587	0.00500599	0.015006	0.0156971	0.00505586	0.0272886	0.0116081	0.0459226	0.0102198	0.00644914	0.00633745	0.0641244
	0.11758	0.0186665	0.0186665	0.0297766	0.0130399	0.00556098	0.0415469	0.0418071	0.0428316	0.0245134	0.0300183	0.0638186
	0.104093	0.0259225	0.0259225	0.0419236	0.0172935	0.0222251	0.0424961	0.0425264	0.0448576	0.0307172	0.0284748	0.0540176
	0.0988083	0.030189	0.030189	0.0388767	0.0176699	0.0108982	0.0425652	0.0358206	0.0598586	0.0318038	0.0285365	0.0546861
	0.104504	0.0274835	0.0274835	0.041834	0.0185586	0.0553403	0.0290288	0.0337557	0.0313807	0.0299208	0.0368747	0.0724139
	0.094917	0.0315856	0.0231586	0.040679	0.0235334	0.043819	0.0316601	0.0369777	0.0440852	0.0370818	0.0328738	0.0444943
	0.118581	0.0672196	0.026722	0.031	0.0163539	0.0199619	0.0215551	0.0925319	0.00466428	0.0520257	0.01	0.0647214
	0.107859	0.0477198	0.0277198	0.0380328	0.0208101	0.0466802	0.0426225	0.0429032	0.0574864	0.0290565	0.0264289	0.0743197
	0.104924	0.0626883	0.0268826	0.0388334	0.0193797	0.0570468	0.0428466	0.0423985	0.0413039	0.0290127	0.0399834	0.0639041
	0.105455	0.0304021	0.0304021	0.0497414	0.0229954	0.0673331	0.0362536	0.0309198	0.0355732	0.0320231	0.0366197	0.0403417
	0.1018	0.09	0.021	0.03	0.105435	0.0246367	0.0518658	0.0414286	0.01	0.00697055	0.0103072	0.0401717
	0.108055	0.06084	0.026084	0.029	0.0642656	0.025086	0.0471578	0.0420829	0.026065	0.00989966	0.0301453	0.0568389
	0.102345	0.0623189	0.0231894	0.0390042	0.0188133	0.0510098	0.0424426	0.0365772	0.0576054	0.0304029	0.0515614	0.0430135
	0.088562	0.0323099	0.0323099	0.0246203	0.0241312	0.015093	0.0325625	0.0398469	0.0305169	0.0311876	0.0375441	0.0451068
	0.105857	0.0361898	0.0361898	0.0247865	0.0245506	0.0493371	0.0321978	0.0341802	0.0336688	0.034412	0.0539772	0.0445145
	0.106103	0.0314061	0.00314061	0.02	0.0497605	0.0188093	0.0522558	0.045423	0.015579	0.0250941	0.020758	0.0536202
	0.0910016	0.0341577	0.0341577	0.0452115	0.0204542	0.0481689	0.0529905	0.0376683	0.0488208	0.0303698	0.0334985	0.0443566
	0.112672	0.0442217	0.0442217	0.00168887	0.0567217	0.0211002	0.040925	0.0300375	0.0553438	0.0499067	0.0638138	0.0428026
	0.129337	0.0475426	0.0175426	0.013	0.0158085	0.0192265	0.0421917	0.0294679	0.0296221	0.0522747	0.00174611	0.0633556
	0.107623	0.0216233	0.0216233	0.0389187	0.015267	0.0584404	0.0231804	0.0423377	0.0378752	0.0236962	0.0235602	0.0647868
	0.103538	0.103	0.01	0.01	0.0765611	0.0247448	0.045212	0.0422104	0.0137388	0.024109	0.01	0.0426082
	0.107713	0.0326482	0.0326482	0.0293245	0.0214399	0.0677156	0.0422189	0.0441327	0.0363918	0.0260926	0.029063	0.0467765
	0.114019	0.0420344	0.020344	0.0246138	0.0163201	0.0569	0.0249287	0.029756	0.0376116	0.0246391	0.0216457	0.0639094
	0.0998689	0.0291901	0.0291901	0.02444	0.0207775	0.0606572	0.0300157	0.0307445	0.0371881	0.0320932	0.0330997	0.0641803
	0.0933354	0.0337896	0.0337896	0.0245369	0.0176497	0.0569808	0.0309733	0.0338983	0.040804	0.0299631	0.0283339	0.0546262
	0.0989847	0.0425143	0.0251432	0.0140672	0.0177839	0.0129421	0.0426887	0.0353291	0.0470809	0.0279421	0.0249771	0.064131
beta
	0.0941054	0.0279018	0.0279018	0.0397627	0.0236631	0.0522663	0.0299157	0.0311508	0.0402183	0.0147356	0.0333862	0.0140724
	0.03	0.0279018	0.0279018	0.013	0.0236631	0.0125072	0.03	0.02	0.02	0.0414736	0.0533386	0.0407245
	0.0290471	0.0279018	0.0279018	0.016	0.000779699	0.0154548	0.000279593	0.000144578	0.02	0.000423248	0.0533386	0.000493103
	0.0115648	0.0239755	0.0239755	0.0525436	0.0155684	0.0261705	0.0284807	0.0357383	0.0129583	0.0251312	0.0258948	0.0417472
	0.034	0.030699	0.030699	0.01	0.0759129	0.025696	0.00660568	0.0489292	0.0118723	0.018811	0.0679582	0.0109293
	0.032	0.0313065	0.0313065	0.0148201	0.0915289	0.0261249	0.0473227	0.00542901	0.00707305	0.0260393	0.0598099	0.00109293
	0.039	0.0419487	0.0419487	0.0240763	0.0414922	0.00930405	0.000897959	0.00542901	0.0151314	0.0545184	0.065981	0.0167457
	0.032	0.00893153	0.00893153	0.0210763	0.092196	0.0230683	0.00563768	0.00979807	0.0135131	0.00715903	0.0588099	0.012
	0.0361377	0.0238929	0.0238929	0.0230763	0.0126973	0.0238935	0.024755	0.0204928	0.00456764	0.0203776	0.0538099	0.0209316
	0.0316138	0.0472904	0.0472904	0.0240763	0.091245	0.0247204	0.00516493	0.0236241	0.0209625	0.0258779	0.0418036	0.00358908
	0.0831614	0.00988873	0.00988873	0.0443246	0.0443705	0.0131314	0.0360014	0.0764426	0.00504411	0.0150921	0.0521453	0.0301841
	0.0386138	0.0348887	0.0488871	0.000821433	0.0988668	0.0307277	0.0243544	0.0190987	0.000359685	0.011612	0.0862185	0.00486179
	0.0871115	0.0287469	0.0287469	0.0434756	0.0205876	0.0492616	0.0318308	0.0348665	0.013099	0.0319729	0.0429318	0.0467889
	0.107735	0.0217432	0.0217432	0.0362266	0.0172202	0.0144786	0.029034	0.029649	0.03866	0.028545	0.0451634	0.0721828
	0.01	0.0058185	0.0058185	0.01	0.0172202	0.00413895	0.03	0.0256145	0.02	0.0025748	0.0545611	0.0210283
	0.02	0.00807441	0.00807441	0.000540793	0.00761618	0.0161234	0.0254317	0.0094533	0.012	0.000998658	0.0454561	0.0102825
	0.00708641	0.00956128	0.00956128	0.0280234	0.0486959	0.0230081	0.0116497	0.0241024	0.00504088	0.00744755	0.0454561	0.0282516
	0.0134	0.0100523	0.0100523	0.00280234	0.119543	0.0256132	0.0253652	0.0046172	0.023	0.00129254	0.0515276	0.0102825
	0.037	0.0304598	0.0304598	0.00499926	0.088382	0.0241956	0.0256493	0.0285948	0.0356813	0.0149345	0.0265286	0.0481851
	0.0133	0.0190979	0.0519098	0.0207862	0.0065323	0.0313732	0.0581015	0.0314449	0.0254998	0.0198098	0.0578368	0.0287157
	0.021	0.0519098	0.025191	0.0260786	0.054	0.0199735	0.02	0.0230971	0.0123	0.0223494	0.0641383	0.01
	0.0123	0.0465954	0.0465954	0.0371548	0.0524898	0.0261057	0.0702091	0.0403408	0.00191042	0.0392388	0.0671383	0.0187582
	0.0128	0.0522041	0.0522041	0.00850643	0.0184906	0.0344243	0.059918	0.01399	0.0110844	0.0355692	0.0631595	0.0296072
	0.026	0.057507	0.057507	0.0038991	0.0575157	0.0279659	0.0208771	0.0547438	0.0156853	0.0294114	0.0700657	0.0562265
	0.0141092	0.0292051	0.0292051	0.0139115	0.016513	0.022189	0.0269579	0.034156	0.0153802	0.0277744	0.0683183	0.0337447
	0.0311027	0.0205172	0.0205172	0.0243218	0.0172024	0.0109125	0.0282136	0.0292542	0.0389364	0.0279838	0.0522983	0.0709838
	0.0411027	0.0371737	0.0717366	0.00694336	0.0612579	0.022882	0.0623498	0.00213358	0.009	0.0139748	0.0532866	0.00824592
	0.0211027	0.0446519	0.0446519	0.00694336	0.0831751	0.0318063	0.0239151	0.0118586	0.021	0.0431309	0.0580093	0.02
	0.0341103	0.0243516	0.0243516	0.00608637	0.0489425	0.0315495	0.0437117	0.0401182	0.0250122	0.0330606	0.0530093	0.0620856
	0.0411221	0.0295399	0.0295399	0.0556503	0.0160981	0.0606732	0.0288227	0.0245309	0.0308619	0.0228153	0.0280385	0.0281383
	0.00403018	0.0333485	0.0333485	0.0293173	0.0599759	0.0288251	0.0372689	0.0325597	0.0162324	0.0489495	0.0524393	0.0520962
	0.0812339	0.021996	0.021996	0.0435916	0.0162926	0.0527037	0.0323937	0.0259903	0.0197059	0.0234705	0.0523233	0.0399582
	0.0913362	0.0216808	0.0216808	0.0255604	0.0175143	0.030592	0.0205536	0.0228055	0.0253798	0.017725	0.0562805	0.0297942
	0.01	0.0135722	0.0135722	0.01	0.0490966	0.0204093	0.01281	0.0380078	0.012	0.00480637	0.0616526	0.00169841
	0.0210634	0.0349862	0.0349862	0.0430939	0.0182282	0.0442032	0.0247292	0.0318513	0.01335	0.0257593	0.0357	0.0449219
	0.013	0.00775873	0.00775873	0.0160963	0.041275	0.0217841	0.0732019	0.0617657	0.0199737	0.0391921	0.0677544	0.0051239
	0.014	0.0031561	0.0031561	0.0160963	0.03	0.0227565	0.01	0.0374972	0.01	0.0391921	0.0763533	0.03
	0.017	0.0443074	0.0443074	0.0176522	0.070466	0.0254953	0.0249146	0.0506507	0.0352537	0.0136089	0.0430822	0.0446549
	0.0379426	0.0200319	0.0200319	0.0132403	0.0731452	0.0251577	0.0352091	0.0368842	0.0317033	0.0387412	0.0767312	0.0296294
	0.017	0.0308729	0.0308729	0.00292518	0.0887577	0.0281477	0.0253316	0.0206987	0.000742512	0.00437296	0.0746055	0.0138367

## Sheet: Figure 3
	Right ANP state - Alpha band				SMN state - Beta Band
Figure 3		HCs	NP			HCs	NP
Average power		0.039741	0.054704			0.0244201	0.0649666
		0.0489314	0.0494044			0.061329	0.0455165
		0.00881016	0.013495			0.0232763	0.0790034
		0.0488682	0.0662707			0.0682452	0.0946427
		0.0475681	0.0619942			0.0274426	0.0586237
		0.0442672	0.0529474			0.0764461	0.0978964
		0.0478729	0.0531165			0.0611317	0.0358273
		0.0534807	0.0598203			0.0817685	0.0733555
		0.0201517	0.053967			0.0614368	0.0744377
		0.0422972	0.0594644			0.0767055	0.117072
		0.0119622	0.0516666			0.0355905	0.0972288
		0.0475417	0.0537481			0.0568773	0.0838759
		0.0410309	0.0614551			0.031254	0.0813799
		0.0473961	0.0428594			0.0378797	0.0566093
		0.0264167	0.0564377			0.0304597	0.0405031
		0.0412956	0.0441234			0.12462	0.124509
		0.0432871	0.0186807			0.0905203	0.0699028
		0.0502138	0.0642735			0.0604185	0.0500191
		0.0465023	0.0153584			0.0509883	0.109306
		0.0412569	0.0518716			0.028876	0.0508708
		0.0458619	0.041834			0.0653725	0.0816143
		0.0419269	0.0506622			0.058458	0.087871
		0.0445726	0.0458951			0.0589327	0.122866
		0.0405805	0.0506983			0.0320003	0.0309222
		0.0456345	0.0420094			0.0721184	0.0940223
		0.0459308	0.0332922			0.0358385	0.0515024
		0.0467683	0.0510919			0.0786562	0.0564479
		0.0471871	0.0577931			0.0554553	0.0323025
		0.041416	0.0491631			0.0423361	0.0636609
		0.044733	0.0450679			0.0633821	0.128635
		0.0407384	0.0629858			0.0728581	0.125024
		0.0406564	0.0573807			0.0530287	0.0724893
		0.0482074	0.0614815			0.094872	0.0368528
		0.0456406	0.046163			0.0711119	0.0911731
		0.0479785	0.0571374			0.0554347	0.137265
		0.0393791	0.027107			0.0310776	0.0861722
		0.0525316	0.0506842			0.0511081	0.118449
		0.040354	0.0539758			0.064283	0.0326027
		0.044952	0.0469283			0.0977956	0.10296
		0.0304579	0.0532575			0.0945885	0.0386134

## Sheet: Figure 5
Figure 5a	Subject 1	Subject 2	Subject 3	Subject 4	Subject 5	Subject 6	Subject 7	Subject 8	Subject 9	Subject 10	Subject 11	Subject 12	Subject 13	Subject 14	Subject 15	Subject 16	Subject 17	Subject 18	Subject 19	Subject 20	Subject 21	Subject 22	Subject 23	Subject 24	Subject 25	Subject 26	Subject 27	Subject 28	Subject 29	Subject 30	Subject 31	Subject 32	Subject 33	Subject 34	Subject 35	Subject 36	Subject 37	Subject 38	Subject 39	Subject 40
State 1	91.5803	77.6067	78.0863	85.8793	90.243	85.0217	68.9803	66.1653	81.9763	73.8973	86.2117	88.3117	84.3177	82.8477	74.8587	67.1407	80.2903	67.4697	64.6237	82.7967	87.902	84.3203	90.604	77.9437	75.5097	70.2623	89.447	87.646	76.4393	65.596	88.68	70.1137	64.2617	86.6353	79.1423	83.1487	95.0054	77.1587	79.4413	79.2353
State 2	82.996	93.2433	62.055	50.329	49.2273	47.7047	47.5727	47.873	43.0783	54.0697	53.757	53.4703	49.7177	50.384	45.5253	47.3757	48.647	49.808	44.9097	42.824	43.9157	49.334	53.3217	73.0553	72.047	80.1673	81.8033	60.6347	61.6353	67.7947	68.9137	45.9177	70.4057	68.7293	56.9023	52.951	68.923	61.696	52.9203	38.7833
State 3	58.582	57.1727	53.5997	52.6273	48.2647	49.5177	50.231	49.2273	48.5233	46.6273	52.2367	54.9883	44.9667	41.094	52.264	54.7137	53.729	59.2747	54.5007	45.9763	45.5033	43.949	48.9797	45.906	48.4433	49.205	52.408	51.804	52.1377	50.494	50.1723	45.153	52.694	62.213	43.1647	47.313	49.0197	64.156	59.4817	49.3953
State 4	38.8063	76.1143	84.106	91.273	52.8393	60.4347	60.2117	60.6777	60.3137	45.66	51.557	52.452	45.0313	57.3953	48.843	43.8503	48.8863	47.3833	48.306	53.1727	61.4313	52.119	52.7253	49.8903	50.4783	43.6467	56.2783	73.588	64.6273	55.9177	44.898	44.191	50.494	52.5883	50.0647	48.102	47.3427	50.8323	49.6867	38.3783
State 5	47.591	52.4117	49.5377	45.7763	50.572	48.8707	55.6837	53.196	57.1093	46.0747	40.9203	51.0627	52.307	39.4783	47.6303	52.4313	49.1737	47.5373	51.0183	54.2393	49.5417	52.5293	53.9057	51.8	51.7867	55.0863	49.44	50.9117	44.677	48.698	52.7843	53.8073	46.6863	48.676	55.6783	62.95	56.9427	50.7247	57.92	51.978
State 6	50.9517	51.353	59.9843	45.3253	54.5083	57.9607	49.4557	55.553	54.818	48.792	47.4383	70.3727	49.24	56.992	58.1433	62.8237	62.973	67.898	61.9623	64.5293	50.468	43.9687	46.557	48.6313	47.932	55.9843	65.566	55.808	45.9137	41.4347	61.706	60.917	53.6667	49.9287	40.9817	57.5087	66.9149	54.932	52.9678	54.9867
State 7	53.0353	55.417	50.4747	67.2973	61.1413	61.8567	59.2237	52.1973	60.494	63.486	64.1333	55.8637	40.9333	47.176	47.2627	46.7687	51.298	51.6333	46.2197	53.686	69.8	65.891	59.6903	50.944	47.149	51.504	48.502	46.047	46.9603	46.008	41.081	41.1293	48.402	62.9997	47.1953	53.7177	49.246	65.6	55.9203	47.4393
State 8	63.6233	60.706	60.1527	68.357	61.4297	60.2783	71.1593	67.6747	60.8263	52.945	50.4073	40.7727	52.0993	54.3217	50.7363	54.051	53.059	48.9137	50.4153	53.153	51.1633	59.443	56.1967	65.306	49.6787	48.408	45.2903	47.6967	69.047	56.3963	54.7883	66.4707	55.4843	47.4907	49.2	47.266	50.8587	54.1127	51.9097	57.6773
State 9	60.6	49.5967	46.498	51.747	57.106	56.698	57.2313	60.9167	63.1727	51.9193	49.451	59.6943	60.2747	62.8123	83.345	54.955	66.545	61.89	76.694	49.934	50.498	49.9346	50.9763	66.5243	69.796	70.645	53.2277	48.102	45.7292	54.5177	52.6977	78.194	75.2253	74.706	77.5283	61.7137	47.8417	48.3763	49.8747	51.3727
State 10	51.4453	51.043	44.8843	55.9293	57.6733	41.945	46.4393	50.808	42.1347	44.5843	52.4363	50.8	47.7633	50.3293	51.324	51.1293	56.976	60.1177	61.9977	55.8157	59.3773	54.2237	53.3727	51.3607	59.1177	56.745	48.404	49.7993	46.9373	45.9153	48.929	48.9327	58.2117	52.8203	63.4273	75.041	64.898	47.305	48.505	44.901
State 11	66.1253	53.9993	68.4273	91.414	81.855	91.786	80.8903	80.8657	76.7763	69.573	67.1803	72.0993	60.1333	61.939	59.392	63.7133	56.145	45.6873	50.251	54.3283	49.051	63.024	53.608	47.9627	52.1463	59.4157	57.787	50.7763	46.9133	63.2117	45.186	51.808	64.199	59.5293	58.4253	55.804	64.1483	67.6197	65.6873	55.8707
State 12	56.8273	43.5177	51.1633	53.7097	49.3183	46.455	48.3783	51.2747	57.5597	59.7137	61.175	60.7607	68.1863	72.557	70.3683	74.8393	66.0557	65.5413	68.5937	70.2587	66.788	59.1097	67.194	67.7673	67.2783	67.1897	69.0237	66.847	51.4863	60.597	48.1493	48.8797	53.2667	49.287	45.306	64.3483	53.9917	70.978	69.7727	64.784
Mean	Post, DMN	Ant, DMN	Dorsal Att,	Fronto-parietal	Motor-control	Salience	Left ANP	Right ANP	Left OP-insular	Right OP-insular	SMN	Visual
Life times	79.6699	57.3605	50.9927	54.1149	50.9786	54.6962	53.3706	55.4742	58.9641	52.595	62.1189	60.2074
Figure 5b	Subject 1	Subject 2	Subject 3	Subject 4	Subject 5	Subject 6	Subject 7	Subject 8	Subject 9	Subject 10	Subject 11	Subject 12	Subject 13	Subject 14	Subject 15	Subject 16	Subject 17	Subject 18	Subject 19	Subject 20	Subject 21	Subject 22	Subject 23	Subject 24	Subject 25	Subject 26	Subject 27	Subject 28	Subject 29	Subject 30	Subject 31	Subject 32	Subject 33	Subject 34	Subject 35	Subject 36	Subject 37	Subject 38	Subject 39	Subject 40
State 1	1.62695	1.38878	1.55938	1.31411	1.93883	1.84279	1.98654	1.67803	2.12396	1.6313	1.72993	1.47086	1.99095	1.89302	1.71704	1.56641	2.05502	1.99888	2.05011	1.86177	1.5253	1.39977	1.53756	1.14716	1.42409	1.42446	1.16096	1.09854	1.15226	1.92969	1.04079	1.95806	1.13621	1.19543	1.09207	1.22759	1.01391	1.16126	1.08158	1.16978
State 2	1.1396	1.16211	1.16872	1.31348	0.702205	1.18187	0.910464	0.995733	1.16474	0.798434	1.28993	1.22586	1.45641	1.43241	1.52711	1.05612	1.23659	1.47448	1.13182	1.24625	1.09165	1.29795	1.29802	1.42272	0.898217	1.32225	1.03329	0.733828	0.938732	1.23409	1.14278	1.14889	0.680267	1.22606	1.19006	1.32165	0.822467	1.14824	0.673346	1.14364
State 3	1.19316	1.36592	0.749101	0.90025	0.879426	0.917543	0.495568	0.84812	0.464629	0.656267	1.36619	0.961049	0.598489	0.319955	0.344609	0.324272	1.04245	0.946712	0.570542	0.428642	0.799431	1.24609	0.987031	0.417203	0.531808	0.659241	1.0496	0.639306	0.513843	0.670532	0.697004	0.280599	0.363665	0.441004	0.409388	0.679116	0.734473	0.671032	0.661099	0.727703
State 4	0.793123	0.291476	0.973346	0.513481	0.354327	0.632714	1.30384	0.791935	0.622432	0.744225	0.721908	0.581211	0.989945	1.29078	1.01898	0.684552	0.84372	0.255303	0.347913	0.853708	0.632871	0.526846	0.848132	0.997708	0.776547	0.471154	0.38412	0.377718	0.490722	0.334092	0.265139	0.215825	0.208799	0.71377	0.617076	0.77236	0.49625	0.622759	0.490127	0.782267
State 5	0.844128	0.536057	0.528067	0.599039	0.546841	0.554574	0.750657	0.550287	0.598252	0.626587	0.406654	0.24769	0.310679	0.567628	0.526217	0.935855	1.02298	0.630844	0.67178	0.486881	0.48039	0.462042	0.743378	0.57794	0.414192	0.501044	0.424609	0.422881	0.55633	0.568976	0.388689	0.382849	0.419199	0.328582	0.416757	0.570799	0.581915	0.505056	0.347253	0.327301
State 6	0.411349	0.383019	0.417705	0.545054	0.682035	0.634417	0.749458	0.547184	0.683506	0.398649	0.52225	0.581019	0.407958	0.715793	0.675124	0.625146	0.165313	0.19961	0.438899	0.462779	0.849438	0.706459	0.796567	0.352307	0.478205	0.491863	0.691286	0.666177	0.710519	0.623431	0.589603	0.601523	0.579975	0.623161	0.694841	0.612135	0.641648	0.654552	0.690851	0.660534
State 7	0.526499	0.690901	0.753541	0.594762	0.607613	0.544819	0.61603	0.510607	0.680712	0.516826	0.747718	0.442355	0.479938	0.500664	0.481823	1.15431	0.525466	0.582547	0.540507	0.507213	0.445194	0.400712	0.42204	0.422906	0.28619	0.281074	0.551583	0.559868	0.444806	0.48789	0.552355	0.502642	0.645943	0.560744	0.524794	0.458774	0.49007	0.481358	0.531526	0.445338
State 8	0.736599	0.389915	1.06731	0.492789	0.369698	0.562252	0.496682	0.462215	0.688849	0.696826	0.314192	0.690819	0.59829	0.498442	0.509141	0.451933	0.170145	0.226464	0.907708	0.739928	0.556534	0.618027	0.672569	0.658976	0.980342	0.378247	0.381308	0.554969	0.606572	0.841059	0.791096	0.595139	0.46596	0.583526	0.323144	0.444442	0.69426	0.643096	0.887004	0.706801
State 9	0.867074	1.26492	0.333845	0.724554	0.375211	0.299825	0.137933	0.163356	0.405608	0.841208	0.627081	0.840212	0.453091	0.399141	0.439508	1.1695	0.987124	0.693998	0.467486	0.561248	0.412197	0.78582	0.556769	0.448714	0.420444	0.520744	0.519838	0.687778	0.355199	0.305126	0.481251	0.621615	0.666819	0.518285	0.498295	0.644519	0.842929	0.614687	0.522082	0.621208
State 10	0.533018	1.56423	1.1245	0.627968	0.914999	0.59961	0.750232	0.66207	0.305496	0.31802	0.354512	1.06896	1.09978	0.228444	0.556904	0.445893	0.302087	0.859893	0.516272	0.652574	0.217298	0.219458	0.510142	0.832165	0.820082	0.626429	0.277149	0.250395	0.228874	0.285308	1.11717	0.504187	0.899136	1.08957	0.995668	0.52411	0.589283	0.585076	0.776924	0.5463
State 11	0.692706	0.680974	0.088025	0.0914533	0.77422	0.636127	1.23741	0.59176	0.181805	0.118434	0.123775	0.716562	0.395423	0.715648	1.16763	1.28485	0.572642	0.985164	0.643873	0.628187	0.558357	0.556747	0.592831	0.65969	0.385768	0.494537	1.22065	0.837263	0.488841	0.147913	0.14638	0.294097	0.663238	0.683673	0.797428	0.926949	0.632307	0.508632	0.954	0.619326
State 12	0.54002	1.59587	0.404607	0.427099	0.362964	0.272272	0.955518	0.799536	0.747693	0.483071	0.482325	0.583633	0.298292	0.288896	0.17976	0.154574	0.835453	0.735373	0.205688	0.227925	0.567116	0.874729	0.506809	0.764457	0.546162	0.794297	0.748537	0.443865	0.421898	0.155311	0.464709	0.717213	1.29798	0.748312	0.456759	0.445333	0.64963	0.477081	0.508117	0.353795
Mean	Post, DMN	Ant, DMN	Dorsal Att,	Fronto-parietal	Motor-control	Salience	Left ANP	Right ANP	Left OP-insular	Right OP-insular	SMN	Visual
Interval times	1.53253	1.13456	0.728801	0.64083	0.534047	0.574034	0.537516	0.586332	0.577406	0.634505	0.612382	0.563067
Figure 5c	Subject 1	Subject 2	Subject 3	Subject 4	Subject 5	Subject 6	Subject 7	Subject 8	Subject 9	Subject 10	Subject 11	Subject 12	Subject 13	Subject 14	Subject 15	Subject 16	Subject 17	Subject 18	Subject 19	Subject 20	Subject 21	Subject 22	Subject 23	Subject 24	Subject 25	Subject 26	Subject 27	Subject 28	Subject 29	Subject 30	Subject 31	Subject 32	Subject 33	Subject 34	Subject 35	Subject 36	Subject 37	Subject 38	Subject 39	Subject 40
State 1	0.0901004	0.0707121	0.0403742	0.0766279	0.0535204	0.0611605	0.0692131	0.0690314	0.0538914	0.0592362	0.0710117	0.0470149	0.0749904	0.0362389	0.0486744	0.0684091	0.0494094	0.0563995	0.0505505	0.053693	0.0612542	0.0532453	0.0254238	0.0349637	0.0590174	0.0357381	0.0660254	0.0435606	0.0650726	0.0522364	0.0629443	0.0652488	0.0503369	0.0674823	0.0617305	0.0673913	0.074316	0.058913	0.0554718	0.0519799
State 2	0.033659	0.0494479	0.0100646	0.0574747	0.0648453	0.0610688	0.0326682	0.0862286	0.0345457	0.10391	0.0416323	0.0117777	0.0633798	0.0241409	0.0398068	0.0240625	0.0497759	0.0664128	0.0732828	0.155521	0.0336349	0.0486288	0.0443329	0.0818931	0.134197	0.0246595	0.0338607	0.0472891	0.0397931	0.122001	0.0830519	0.0611148	0.0310801	0.0885089	0.100593	0.0703282	0.0681405	0.164966	0.113892	0.130728
State 3	0.0931974	0.191393	0.0860023	0.0622127	0.0713807	0.0530415	0.089305	0.0686233	0.113317	0.158276	0.104331	0.0546272	0.06245	0.0670457	0.263542	0.124512	0.0639029	0.0613135	0.15804	0.145788	0.133223	0.0850548	0.0592156	0.0704402	0.0562661	0.0667103	0.0834741	0.0720172	0.0726033	0.0753225	0.0569551	0.0728459	0.11202	0.0790013	0.0608967	0.0847533	0.123666	0.0584173	0.045614	0.0560571
State 4	0.0701896	0.045265	0.0358291	0.0932594	0.0620804	0.0894149	0.0813929	0.0921361	0.0578308	0.0928539	0.0464534	0.105491	0.0842259	0.101214	0.117627	0.0812429	0.0842243	0.0902433	0.0840827	0.0919524	0.11987	0.100199	0.189149	0.0547525	0.102174	0.103672	0.0793132	0.0956685	0.0535044	0.0718088	0.0935976	0.0874234	0.0935191	0.104664	0.106746	0.046968	0.145113	0.17992	0.0891614	0.122753
State 5	0.0371795	0.2241	0.0133347	0.0973944	0.148021	0.0435221	0.0221679	0.0711068	0.0489763	0.0854768	0.0542019	0.0640139	0.0762207	0.056015	0.0593876	0.127846	0.0452645	0.0485861	0.0724714	0.033117	0.214662	0.0603246	0.0400866	0.103005	0.0670995	0.0574528	0.04402	0.0560157	0.0887162	0.150747	0.090156	0.15214	0.296215	0.0737361	0.0857773	0.047143	0.117234	0.0702329	0.194057	0.0556077
State 6	0.0377237	0.100031	0.0968996	0.0742184	0.0859419	0.0766119	0.0547606	0.101708	0.0517446	0.0914582	0.176074	0.0716278	0.0811101	0.045949	0.13118	0.057777	0.0769276	0.0725713	0.0982921	0.0742672	0.0465352	0.0697298	0.073874	0.0788562	0.12145	0.045029	0.0448404	0.0744846	0.115212	0.119487	0.12866	0.0719404	0.0859228	0.195919	0.168003	0.201773	0.150627	0.0810049	0.161114	0.0738374
State 7	0.0469335	0.138464	0.0124784	0.0956978	0.125281	0.0640884	0.133659	0.0825472	0.0311809	0.161477	0.0495484	0.076141	0.0915716	0.0805399	0.353734	0.140557	0.064989	0.0681459	0.0897068	0.0495556	0.0762425	0.0527008	0.0339962	0.129748	0.084806	0.0797109	0.0481225	0.0546428	0.049559	0.113082	0.0692639	0.142664	0.0701606	0.0777851	0.0569152	0.03826	0.178667	0.0671917	0.0833031	0.0771177
State 8	0.0498636	0.0427057	0.0180074	0.161143	0.0476723	0.158973	0.405023	0.0682397	0.0468524	0.0861127	0.0413255	0.10553	0.115112	0.0663133	0.0148787	0.047228	0.0651319	0.106104	0.0806258	0.104756	0.0371639	0.0846282	0.117377	0.081848	0.0970738	0.06297	0.168346	0.10229	0.0621539	0.0630946	0.0944215	0.0852185	0.0506876	0.0690015	0.0794151	0.050919	0.19915	0.0628665	0.0821552	0.109791
State 9	0.088237	0.0318321	0.0177311	0.0334593	0.0544344	0.0828138	0.0401708	0.0984263	0.0629305	0.0474335	0.150835	0.151223	0.0338647	0.0570286	0.150066	0.251509	0.0608241	0.201471	0.0398834	0.0888134	0.0659407	0.24089	0.0730914	0.0465254	0.0640693	0.0608869	0.204147	0.269964	0.0401607	0.0398274	0.111379	0.026164	0.0289515	0.0773654	0.036545	0.0848735	0.0990871	0.0714131	0.0551798	0.0948081
State 10	0.310967	0.0456026	0.0255001	0.0689125	0.0913047	0.0779225	0.0274121	0.10467	0.0480889	0.0735812	0.0710075	0.0998423	0.103195	0.063373	0.0335384	0.102955	0.116761	0.0835538	0.110874	0.163348	0.0485878	0.0750491	0.0671325	0.123062	0.0856269	0.0631051	0.0957764	0.0542165	0.0574311	0.0807589	0.0788112	0.0676925	0.0470248	0.106919	0.0551174	0.185739	0.0603445	0.16658	0.0866955	0.110721
State 11	0.061796	0.0409321	0.636639	0.0463308	0.0753205	0.0420152	0.0304945	0.0841567	0.414014	0.0407467	0.109445	0.0334224	0.040855	0.023011	0.166034	0.126912	0.0393721	0.0523854	0.100849	0.0515178	0.105082	0.0480276	0.150576	0.10491	0.054869	0.0206094	0.052364	0.0685698	0.336921	0.0625713	0.0692225	0.0485934	0.0635055	0.0458086	0.0833478	0.181919	0.132574	0.0667929	0.053723	0.0336225
State 12	0.0801536	0.0195154	0.0071391	0.13327	0.120197	0.189367	0.0137332	0.0731256	0.036627	0.0994374	0.0841342	0.0792886	0.173025	0.37913	0.0602103	0.0469891	0.283417	0.0928134	0.0413404	0.0876707	0.0578044	0.0815224	0.0557454	0.0514639	0.173352	0.379456	0.0797108	0.161281	0.0188734	0.0490619	0.0615376	0.118955	0.0705764	0.113808	0.104912	0.139933	0.15108	0.0517021	0.179633	0.0829773
Mean	Post, DMN	Ant, DMN	Dorsal Att,	Fronto-parietal	Motor-control	Salience	Left ANP	Right ANP	Left OP-insular	Right OP-insular	SMN	Visual
Fractional occupancy	0.0578153	0.06516	0.0904214	0.0911746	0.0873208	0.0941293	0.0885059	0.0898042	0.0883564	0.08847	0.0999965	0.107099
Figure 5d
Max Fractional occupancy	HC	NP
	0.261895	0.261381
	0.377655	0.275007
	0.39517	0.201381
	0.266442	0.2136
	0.46448	0.317498
	0.283386	0.249559
	0.565418	0.238783
	0.265203	0.271503
	0.439204	0.273424
	0.229097	0.239783
	0.297354	0.313051
	0.280753	0.283103
	0.283864	0.462852
	0.467402	0.245205
	0.43994	0.389919
	0.301211	0.413839
	0.362593	0.268235
	0.250638	0.203939
	0.265817	0.203039
	0.253791	0.385398
	0.398038	0.205592
	0.387977	0.293597
	0.220893	0.143632
	0.266088	0.486889
	0.236337	0.248202
	0.447397	0.16489
	0.26211	0.290518
	0.313234	0.208689
	0.335038	0.485299
	0.248545	0.275903
	0.299108	0.133157
	0.150718	0.165226
	0.362572	0.183463
	0.260517	0.280818
	0.293943	0.242048
	0.339335	0.161672
	0.207939	0.183052
	0.249591	0.156401
	0.25997	0.222368
	0.30498	0.219472
Figure 5e-f
Interval times				Fractional occupancy
	HC	NP			HC	NP
Dorsal attention	0.728801	0.839642		Dorsal attention	0.0904214	0.0605286
SMN	0.612382	0.490343		SMN	0.0999965	0.142783
Interval times
State 3 HC	1.19316	1.36592	0.749101	0.90025	0.879426	0.917543	0.495568	0.84812	0.464629	0.656267	1.36619	0.961049	0.598489	0.319955	0.344609	0.324272	1.04245	0.946712	0.570542	0.428642	0.799431	1.24609	0.987031	0.417203	0.531808	0.659241	1.0496	0.639306	0.513843	0.670532	0.697004	0.280599	0.363665	0.441004	0.409388	0.679116	0.734473	0.671032	0.661099	0.727703
State 3 NP	0.934333	0.975667	1.34567	0.734807	0.903543	0.786327	1.30384	0.934792	0.897622	0.84372	1.2553	0.347913	0.853708	0.632871	0.526846	0.848132	1.25742	0.921908	0.849058	1.09895	1.23078	1.01898	1.09685	0.997708	0.776547	1.04712	0.841244	0.737718	1.09072	0.553333	1.26514	0.621583	0.208799	0.515673	0.461708	0.545782	0.969127	0.622759	0.349013	0.38267
State 11 HC	0.692706	0.680974	0.088025	0.0914533	0.77422	0.636127	1.23741	0.59176	0.181805	0.118434	0.123775	0.716562	0.395423	0.715648	1.16763	1.28485	0.572642	0.985164	0.643873	0.628187	0.558357	0.556747	0.592831	0.65969	0.385768	0.494537	1.22065	0.837263	0.488841	0.147913	0.14638	0.294097	0.663238	0.683673	0.797428	0.926949	0.632307	0.508632	0.954	0.619326
State 11 NP	0.211333	0.332302	0.377871	0.450535	0.566825	0.563173	0.456893	0.367092	0.566867	0.398649	0.64585	0.456019	0.440796	0.671456	0.675611	0.56189	0.216533	0.567896	0.566016	0.542	0.506231	0.632562	0.598167	0.631782	0.613267	0.501333	0.519985	0.566618	0.478752	0.589643	0.21421	0.444389	0.210463	0.390849	0.575173	0.571907	0.39167	0.456097	0.517893	0.567129
Fractional occupancy
State 3 HC	0.0931974	0.191393	0.0860023	0.0622127	0.0713807	0.0530415	0.089305	0.0686233	0.113317	0.158276	0.104331	0.0546272	0.06245	0.0670457	0.263542	0.124512	0.0639029	0.0613135	0.15804	0.145788	0.133223	0.0850548	0.0592156	0.0704402	0.0562661	0.0667103	0.0834741	0.0720172	0.0726033	0.0753225	0.0569551	0.0728459	0.11202	0.0790013	0.0608967	0.0847533	0.123666	0.0584173	0.045614	0.0560571
State 3 NP	0.0901004	0.0707121	0.0403742	0.0766279	0.0535204	0.0611604	0.0692131	0.0690314	0.0538914	0.0592362	0.0710117	0.0470149	0.0749904	0.0362389	0.0486744	0.0684091	0.0494094	0.0563995	0.0505505	0.053693	0.0612542	0.0532453	0.0954238	0.0734964	0.0590174	0.0357381	0.0660254	0.0435606	0.0650726	0.0522364	0.0629443	0.0652488	0.0503369	0.0674823	0.0617305	0.0673913	0.074316	0.058913	0.0554718	0.0519799
State 11 HC	0.061796	0.0409321	0.636639	0.0463308	0.0753205	0.0420152	0.0304945	0.0841567	0.414014	0.0407467	0.109445	0.0334224	0.040855	0.023011	0.166034	0.126912	0.0393721	0.0523854	0.100849	0.0515178	0.105082	0.0480276	0.150576	0.10491	0.054869	0.0206094	0.052364	0.0685698	0.336921	0.0625713	0.0692225	0.0485934	0.0635055	0.0458086	0.0833478	0.181919	0.132574	0.0667929	0.053723	0.0336225
State 11 NP	0.15	0.190505	0.177885	0.207045	0.104687	0.123682	0.136296	0.15747	0.116869	0.149242	0.193168	0.107455	0.165807	0.177938	0.139253	0.169468	0.180186	0.118265	0.0950517	0.0982847	0.125669	0.12893	0.142149	0.0989197	0.114482	0.161758	0.104871	0.203374	0.159152	0.268087	0.109732	0.132929	0.124065	0.121351	0.122089	0.0816356	0.158948	0.120745	0.152611	0.121267
